# Supplementary material for: Possible involvement of silent mutations in cancer pathogenesis and evolution
Source: Sci Rep. 2023 May 10;13:7593. doi: 10.1038/s41598-023-34452-w (PMC10172315; doi:10.1038/s41598-023-34452-w)
Supplement: Supplementary file 2 — Supplementary Table 1. [file 41598_2023_34452_MOESM2_ESM.xlsx]

## Sheet: Table 1
Supplementary Table 1. The characteristics of each cancer type
Cancer type	Abbreviation	Sample size	Silent muation	Missense mutation	Median of Silent/Missense
Adrenocortical carcinoma	ACC	92	3746	9025	0.436
Bladder urothelial carcinoma	BLCA	412	46785	113482	0.406
Breast adenocarcinoma	BRCA	1079	52335	123349	0.396
Cervical squamous cell carcinoma and endocervical adenocarcinoma	CESC	305	33955	73540	0.424
Cholangiocarcinoma	CHOL	36	1888	4799	0.39
Colon adenocarcinoma	COAD	415	79161	189838	0.436
Lymphoid neoplasm diffuse large B-cell lymphoma	DLBC	48	49571	50661	0.466
Esophageal carcinoma	ESCA	184	12621	32182	0.392
Glioblastoma multiforme	GBM	396	27895	79859	0.325
Head and neck squamous cell carcinoma	HNSC	510	43953	107638	0.397
Kidney chromophobe	KICH	66	1867	4451	0.415
Kidney renal clear cell carcinoma	KIRC	376	17191	45073	0.343
Kidney renal papillary cell carcinoma	KIRP	288	19750	41742	0.41
Acute myeloid leukemia	LAML	151	7946	20222	0.32
Lower-grade glioma	LGG	516	18731	47139	0.391
Liver hepatocellular carcinoma	LIHC	374	20508	49938	0.396
Lung adenocarcinoma	LUAD	568	70016	192395	0.365
Lung squamous cell carcinoma	LUSC	487	61258	163357	0.369
Mesothelioma	MESO	83	2167	4675	0.438
Ovarian serous cystadenocarcinoma	OV	420	25965	66529	0.36
Pancreatic adenocarcinoma	PAAD	184	15231	33147	0.508
Pheochromocytoma and paraganglioma	PCPG	179	3153	7225	0.435
Prostate adenocarcinoma	PRAD	498	17333	42597	0.403
Rectum adenocarcinoma	READ	156	17536	50771	0.425
Sarcoma	SARC	255	15114	41979	0.391
Skin cutaneous melanoma	SKCM	469	257794	505668	0.523
Stomach adenocarcinoma	STAD	441	71277	166273	0.415
Testicular germ cell tumors	TGCT	150	5835	8879	0.486
Thyroid carcinoma	THCA	496	14594	33277	0.429
Thymoma	THYM	123	4030	9728	0.412
Uterine corpus endometrial carcinoma	UCEC	543	215434	557423	0.412
Uterine carcinosarcoma	UCS	57	2605	8020	0.352
Uveal melanoma	UVM	80	1480	3768	0.388
Sum		10437	1238725	2888649	0.401
