# Supplementary material for: Possible involvement of silent mutations in cancer pathogenesis and evolution
Source: Sci Rep. 2023 May 10;13:7593. doi: 10.1038/s41598-023-34452-w (PMC10172315; doi:10.1038/s41598-023-34452-w)
Supplement: Supplementary file 3 — Supplementary Table 2. [file 41598_2023_34452_MOESM3_ESM.xlsx]

## Sheet: Table 2
Supplementary Table 2. Differential expression genes and silent mutations
Gene	Chrromosome	Start	End	Amino_acid	Ref_codon	Alt_codon	Codon optimality score	Cancer type	Mutant_n	Normal_n	Mutant_mean_expression (TPM)	Normal_mean_expression (TPM)	Gene_expression _level (Muts vs. Normal)	P-value	q-value	Oncogene	TSG
TBP	chr6	170871054	170871055	Q	CAG	CAA	-21.9	HNSC	3	499	33.9757	21.7231	up	0.0117029	0.210652	-	-
RAI1	chr17	17697101	17697102	Q	CAG	CAA	-21.9	PCPG	4	175	6.50665	20.7563	down	0.0102696	0.112966	-	-
EP400	chr12	132547086	132547087	Q	CAG	CAA	-21.9	READ	3	163	19.0577	12.5151	up	0.0448339	0.179336	-	-
MAML3	chr4	140811089	140811090	Q	CAG	CAA	-21.9	THCA	11	493	8.08563	13.3192	down	0.00199677	0.0818675	-	-
MAML2	chr11	95825220	95825221	Q	CAG	CAA	-21.9	THYM	3	117	3.97677	11.7884	down	0.0632535	0.189761	x	-
EP400	chr12	132547086	132547087	Q	CAG	CAA	-21.9	UCS	3	54	20.1105	11.668	up	0.0739611	0.147922	-	-
DDX20	chr1	112308971	112308972	V	GTG	GTA	-21	DLBC	4	44	7.25633	13.9705	down	0.00247713	0.239487	-	-
FANCA	chr16	89807232	89807233	L	CTG	CTC	-20	DLBC	4	44	4.00237	16.9859	down	0.00303217	0.239487	-	-
MYO5B	chr18	47364008	47364009	G	GGC	GGT	-11.4	OV	20	364	8.04765	12.1587	down	0.0314385	0.220069	-	-
EMC1	chr1	19566880	19566881	E	GAG	GAA	-10.6	DLBC	5	43	8.83144	14.9416	down	0.00303918	0.239487	-	-
DDX11	chr12	31242868	31242869	E	GAG	GAA	-10.6	HNSC	5	497	23.9726	11.2219	up	0.0109162	0.210652	-	-
GON4L	chr1	155733244	155733245	E	GAG	GAA	-10.6	UCEC	7	546	5.08476	10.5127	down	0.0038515	0.227239	-	-
YY1AP1	chr1	155658084	155658085	E	GAA	GAG	10.6	DLBC	4	44	9.60655	22.886	down	0.00303217	0.239487	x	-
UBC	chr12	125396673	125396674	E	GAA	GAG	10.6	PCPG	6	173	741.132	550.332	up	0.0371902	0.204546	-	-
POLRMT	chr19	619702	619703	G	GGT	GGC	11.4	OV	4	373	68.0893	33.6303	up	0.00713012	0.0998217	-	-
PDIA2	chr16	334579	334580	P	CCG	CCC	12.9	DLBC	3	45	0.0153333	19.1725	down	0.000809436	0.239487	-	-
